# Supplementary material for: Structural determinants of ligand response specificity in the mast cell activating GPCR, MRGPRX2
Source: J Biol Chem. 2026 May 8;302(6):113132. doi: 10.1016/j.jbc.2026.113132 (PMC13266011; doi:10.1016/j.jbc.2026.113132)
Supplement: Table S1 [file mmc2.xlsx]

## Sheet: temp
Table S1. Naturally occuring MRGPRX2 missense variants. Mutations used for experimental analysis are designated with an asterisk.
Mutation (3-letter code)	Mutation (1-letter code)	rsID	Allele frequency	EA score
p.Asp2Ala	D2A	rs1428316399	4.01784e-06	53.39
p.Thr5Ile	T5I	rs1005853504	1.06398e-05	28.12
p.Pro6Leu	P6L	rs1393404552	3.99186e-06	26.22
p.Pro6Ser	P6S	rs564709381	6.37105e-05	8.53
p.Pro6Thr	P6T	rs564709381	3.99093e-06	12.51
p.Ser12Arg	S12R	rs769322981	3.58246e-05	7.94
p.Ser12Asn	S12N	rs778291904	1.41567e-05	3.51
p.Thr13Ala	T13A	rs772105818	3.1844e-05	42.86
p.Thr14Ala	T14A	rs754611741	3.98029e-06	16.89
p.Thr14Arg	T14R	rs751439204	3.9801e-06	12.89
p.Asn16Asp	N16D	rs11024970	3.97867e-06	27.47
p.Asn16His	N16H	rs11024970	0.0673961	20.51
p.Leu25Pro	L25P	rs750353456	7.95608e-06	15.3
p.Glu29Ala	E29A	rs1447256947	3.97801e-06	5.44
p.Thr30Asn	T30N	rs760846706	3.9781e-06	18.09
p.Leu31Val	L31V*	rs145992601	0.000555233	14.52
p.Ile32Thr	I32T	rs1251451350	3.18532e-05	34.44
p.Pro33Leu	P33L	rs759643435	7.07309e-06	27.85
p.Pro33Arg	P33R	rs759643435	2.82923e-05	13.81
p.Pro33Ser	P33S	rs927527598	3.97795e-06	9.83
p.Val34Asp	V34D	rs1474550500	7.95564e-06	23.93
p.Ile37Phe	I37F	rs148669876	7.95545e-06	32.09
p.Ile37Val	I37V	rs148669876	4.24343e-05	10.64
p.Leu38Ile	L38I	rs374097959	3.97769e-06	9.91
p.Val43Ile	V43I	rs11823569	0.00265897	15.52
p.Gly44Trp	G44W	rs578178530	3.18593e-05	95.72
p.Leu45Val	L45V	rs1347711865	3.18552e-05	42.45
p.Val46Ala	V46A	rs1018852291	1.98864e-05	37.23
p.Val46Leu	V46L	rs370712343	3.18177e-05	30.95
p.Gly47Arg	G47R	rs758161606	2.38626e-05	82.82
p.Gly49Arg	G49R	rs779011757	5.16997e-05	34.47
p.Phe50Leu	F50L	rs1296500012	3.97697e-06	14.15
p.Val51Glu	V51E	rs913324525	7.07064e-06	95.96
p.Val51Leu	V51L	rs543158275	7.95342e-06	69.68
p.Leu52Arg	L52R	rs1460143137	3.97665e-06	81
p.Leu54Pro	L54P	rs1414878593	3.97665e-06	86.14
p.Leu55Pro	L55P	rs144306419	6.36264e-05	92.17
p.Arg58His	R58H	rs765057044	3.97652e-06	34.36
p.Arg58Leu	R58L	rs765057044	7.15774e-05	54.09
p.Met59Lys	M59K	rs766555166	7.95279e-06	71.57
p.Arg60Cys	R60C	rs771488909	4.59559e-05	33.39
p.Arg60His	R60H	rs954562936	3.97659e-06	9.36
p.Arg61Gly	R61G	rs75443524	7.07009e-05	84.73
p.Asn62Ser	N62S	rs10833049	0.279009	36.67
p.Asn62Thr	N62T	rs10833049	4.59734e-05	44.42
p.Ala63Ser	A63S	rs776168741	3.97655e-06	49.51
p.Ala63Thr	A63T	rs776168741	1.76757e-05	64.3
p.Phe64Val	F64V	rs1435263838	3.18552e-05	71.32
p.Val68Ala	V68A	rs745712616	5.56687e-05	60.01
p.Val68Ile	V68I	rs756417420	3.18451e-05	33.16
p.Val68Phe	V68F	rs756417420	7.95292e-06	69.21
p.Leu69Val	L69V	rs1439188360	3.97636e-06	48.88
p.Ser70Asn	S70N	rs778815794	3.97636e-06	57.14
p.Leu71Pro	L71P	rs777811060	3.97633e-06	92.18
p.Ala72Gly	A72G	rs751599185	1.19291e-05	52.16
p.Ala72Val	A72V	rs751599185	1.06049e-05	57.41
p.Ala74Ser	A74S	rs572320540	0.000174961	66.49
p.Asp75Glu	D75E	rs1249704945	3.97636e-06	72.47
p.Asp75Asn	D75N*	rs181882698	2.38588e-05	70.87
p.Phe76Ser	F76S	rs1209114493	3.97627e-06	87.77
p.Phe76Leu	F76L	rs1349939826	7.95254e-06	59.21
p.Leu77Phe	L77F	rs1482163931	3.18471e-05	41.9
p.Leu77Pro	L77P	rs760119909	1.1929e-05	80.12
p.Phe78Leu	F78L	rs79763999	0.0010322	48.94
p.Gln82Pro	Q82P	rs1300653598	3.97633e-06	49.59
p.Ile83Thr	I83T	rs745490547	7.95273e-06	14.76
p.Cys86Arg	C86R	rs1367618830	3.9763e-06	53.49
p.Leu87Pro	L87P	rs770878291	3.9763e-06	58.29
p.Ser91Asn	S91N	rs749023612	3.97627e-06	7.08
p.Ser96Phe	S96F*	rs756064431	3.97624e-06	51.78
p.Ile97Asn	I97N	rs367889401	2.47444e-05	54.08
p.Ile97Thr	I97T	rs367889401	3.18104e-05	35.64
p.Asn100Asp	N100D	rs374152084	7.95241e-06	0.29
p.Asn100His	N100H*	rs374152084	7.95241e-06	0.53
p.Asn100Ile	N100I	rs1020874957	3.97624e-06	16.51
p.Asn100Ser	N100S	rs1020874957	3.97624e-06	0.45
p.Pro102Leu	P102L	rs1259601582	7.95241e-06	21.34
p.Pro102Ser	P102S	rs1011123273	3.18451e-05	6
p.Ser103Gly	S103G	rs550191582	7.55485e-05	13.91
p.Phe104Cys	F104C	rs754147216	3.97624e-06	23.32
p.Phe104Leu	F104L	rs764571825	7.95241e-06	12.97
p.Phe104Tyr	F104Y	rs754147216	1.98812e-05	3.32
p.Thr107Ile	T107I	rs1232167826	3.97627e-06	25.33
p.Val108Ala	V108A	rs118176470	0.000710493	35.17
p.Thr110Asn	T110N	rs1298524742	7.95248e-06	13.77
p.Tyr113Asn	Y113N	rs1351849457	3.18451e-05	90.03
p.Leu114Phe	L114F	rs570926518	7.95248e-06	27.55
p.Met119Ile	M119I	rs201846837	3.97655e-06	33
p.Met119Thr	M119T	rs1311806105	3.9764e-06	51.2
p.Ser121Ile	S121I	rs774149579	7.95305e-06	71.29
p.Thr122Ile	T122I	rs1168787586	7.95311e-06	57.28
p.Val123Gly	V123G	rs762897715	1.98825e-05	86.33
p.Val123Ile	V123I	rs770647561	1.59061e-05	28.55
p.Val123Phe	V123A	rs770647561	3.97652e-06	54.91
p.Thr125Ile	T125I	rs773055141	3.97655e-06	47.36
p.Glu126Asp	E126D*	rs769659585	7.95336e-06	57.47
p.Glu126Lys	E126K*	rs1279826905	3.18492e-05	82.15
p.Arg127Cys	R127C	rs1484052737	7.9533e-06	87.88
p.Arg127His	R127H*	rs748096090	7.95368e-06	73.15
p.Ser130Phe	S130F*	rs772172620	1.98826e-05	91.58
p.Val131Asp	V131D	rs754271879	7.07039e-06	91.24
p.Val131Ile	V131I*	rs200815634	5.96516e-05	27.04
p.Val131Leu	V131L	rs200815634	9.54536e-05	49.98
p.Tyr137His	Y137H	rs756382074	1.41419e-05	56.68
p.Arg138Cys	R138C	rs753275049	3.97674e-06	63.42
p.Arg140Cys	R140C	rs60756581	0.000707074	57.19
p.Arg140Gly	R140G	rs60756581	7.95361e-06	61.81
p.Arg141Cys	R141C	rs751093012	2.47502e-05	88.12
p.Pro142Leu	P142L*	rs201177657	3.97712e-06	90.14
p.His144Tyr	H144Y	rs374381160	7.95393e-06	46.42
p.Ala147Val	A147V	rs769644095	1.59085e-05	36.72
p.Val148Ile	V148I	rs761445977	3.97709e-06	12.92
p.Val149Ala	V149A	rs760284701	3.97681e-06	28.22
p.Ala155Val	A155V	rs778928714	1.5907e-05	17.5
p.Leu156Val	L156V	rs1271635731	3.97674e-06	47.97
p.Leu159Pro	L159P	rs771205658	3.97687e-06	87.53
p.Ser161Arg	S161R	rs777793864	2.38641e-05	58.46
p.Ser161Thr	S161T	rs749542856	3.97719e-06	24.29
p.Gly165Glu	G165E	rs141744602	3.97735e-06	36.69
p.Phe170Val	F170V	rs1458815891	3.97779e-06	33.66
p.Asp174Gly	D174G	rs1472492605	3.18634e-05	10.27
p.Ser177Phe	S177F	rs1468606876	3.97877e-06	22.75
p.Gly178Cys	G178C	rs765974200	3.97896e-06	16.48
p.Trp179Cys	W179C	rs1199913734	7.95843e-06	19.67
p.Asp184His	D184H	rs372988289	1.59176e-05	33.43
p.Ala189Val	A189V*	rs776264454	7.95938e-06	23.66
p.Ile192Thr	I192T	rs760596682	3.18337e-05	40.82
p.Phe195Cys	F195C	rs201766037	0.000410404	46.88
p.Phe195Leu	F195L	rs1448019065	3.18552e-05	30.82
p.Met196Ile	M196I	rs531328060	3.98007e-06	24.77
p.Val197Asp	V197D	rs749290973	1.59184e-05	91.93
p.Leu203Pro	L203P	rs1323711433	3.97937e-06	89.89
p.Val207Ala	V207A	rs1317504250	7.07534e-06	22.97
p.Arg208Thr	R208T	rs138041143	7.07559e-05	51.52
p.Leu210Phe	L210F	rs758360178	3.97937e-06	30.26
p.Ser213Pro	S213P	rs1233410794	3.18573e-05	70.44
p.Gly215Asp	G215D	rs1465601525	7.07629e-06	17.32
p.Thr219Ala	T219A	rs780640732	6.19529e-07	63.52
p.Leu221Pro	L221P	rs764987414	3.97931e-06	86.63
p.Thr224Ala	T224A	rs572101439	1.59144e-05	60.34
p.Val231Leu	V231L	rs146953193	3.97817e-06	44.62
p.Val231Met	V231M	rs146953193	7.95634e-06	46.18
p.Leu233Pro	L233P	rs770121544	3.97782e-06	86.01
p.Leu234Pro	L234P	rs776935968	3.97772e-06	60.17
p.Leu234Val	L234V	rs748305713	3.97776e-06	25.2
p.Gly236Ser	G236S*	rs747335673	7.95615e-06	63.28
p.Pro238Ala	P238A	rs141141857	0.00010963	84.26
p.Pro238Ser	P238S	rs141141857	3.97798e-06	87.37
p.Phe239Leu	F239L	rs1185135369	3.97772e-06	28.15
p.Trp243Arg	W243R	rs150365137	0.00332369	43.6
p.Leu245Gln	L245Q	rs1188050273	3.97779e-06	66.5
p.Ile249Asn	I249N	rs368778856	3.97779e-06	68.58
p.Asp252Tyr	D252Y	rs372986472	1.41442e-05	34.22
p.Ser253Thr	S253T	rs957976961	1.19326e-05	0.41
p.Asp254Gly	D254G	rs755928966	3.97772e-06	5.74
p.Val255Ile	V255I	rs752469941	3.97769e-06	6.38
p.Cys258Phe	C258F	rs1212531657	3.97769e-06	44.33
p.His259Tyr	H259Y	rs140862085	0.000102548	7.35
p.His261Gln	H261Q	rs765246524	7.07104e-06	4.82
p.Pro262Ser	P262S	rs1309894434	3.97728e-06	1.4
p.Val265Ala	V265A	rs777024150	4.77209e-05	8.96
p.Leu267Pro	L267P	rs369966270	7.95374e-06	88.59
p.Ala274Thr	A274T	rs775963748	3.97668e-06	57.81
p.Asn275Thr	N275T*	rs1178418868	3.97662e-06	80.86
p.Ile277Thr	I277T*	rs1231890677	3.97665e-06	62.88
p.Val282Met	V282M	rs779414608	7.9533e-06	67.11
p.Gly283Asp	G283D*	rs770382650	1.19301e-05	93.52
p.Ser284Pro	S284P	rs564668393	0.00317118	73.58
p.Lys287Arg	K287R*	rs777453791	1.76801e-05	15.44
p.Arg290Trp	R290W	rs111606529	8.84492e-05	58.32
p.Gln293Pro	Q293P	rs1039122037	3.18857e-05	31.04
p.Ile295Asn	I295N	rs1414758891	4.05058e-06	59.58
p.Leu296Phe	L296F	rs1419112645	4.03982e-06	68.46
p.Leu298Val	L298V	rs1274736523	7.08351e-06	37.21
p.Ala299Pro	A299P	rs766299608	1.59224e-05	53.71
p.Arg302Lys	R302K	rs943227784	3.97798e-06	36.47
p.Gln305Arg	Q305R	rs764448440	3.97763e-06	63.69
p.Ala308Val	A308V	rs760971570	7.95564e-06	38.78
p.Asp311His	D311H	rs772332637	3.97833e-06	36.03
p.His312Pro	H312P	rs1221194284	3.97839e-06	39.69
p.Ser313Arg	S313R	rs117328742	0.00401138	40.13
p.Gly315Glu	G315E	rs1287169644	3.18654e-05	23.38
p.Phe317Leu	F317L	rs201078956	3.98029e-06	11.82
p.Arg318Cys	R318C	rs1439079016	3.9807e-06	38.89
p.Arg318His	R318H	rs771449937	9.20132e-05	12.87
p.Arg318Pro	R318P	rs771449937	3.9813e-06	34.55
p.Gln319Glu	Q319E	N/A	3.98096e-06	2.11
p.Gln319Pro	Q319P	rs777262217	3.98124e-06	15.54
p.Thr321Ser	T321S	rs1156314706	3.98292e-06	8.65
p.Pro322Ala	P322A*	rs530355228	3.98375e-06	17
p.Met324Leu	M324L	rs114017828	3.98626e-06	20.16
p.Met324Val	M324V	rs114017828	0.00047474	32.57
p.Ser325Leu	S325L	rs779903448	3.99399e-06	84.69
p.Ser325Trp	S325W	rs779903448	3.99399e-06	85.26
p.Arg326Ser	R326S	rs758378486	7.99335e-06	10.4
p.Leu329Gln	L329Q	rs754034446	4.00866e-06	30.56
p.Val330Ala	V330A	rs764253993	8.03071e-06	6.68
