# Supplementary material for: Structural determinants of ligand response specificity in the mast cell activating GPCR, MRGPRX2
Source: J Biol Chem. 2026 May 8;302(6):113132. doi: 10.1016/j.jbc.2026.113132 (PMC13266011; doi:10.1016/j.jbc.2026.113132)
Supplement: Table S2 [file mmc3.xlsx]

## Sheet: Sheet1
Table S2. Summary of MRGPRX2 variants used in experiments.
Variant	EA Score	ET Ranking	BW Number	Conserved MRGPRX	Conserved MRGPR Family	Surface Expression (rel. to WT)	Conserved Motif
L31V	14.52	14	1.33	yes	no	0.5	-
D75N	70.87	99	2.5	yes	yes	0.25	Na+ Binding
S96F	51.78	3	2.71	-	-	0.3	-
N100H	0.53	9	No number	MRGPRX2	-	0.4	-
E126D	57.47	93	3.49	Yes	yes except Q in MRGPRD	0.4	DRYLAIV
E126K	82.15	93	3.49	Yes	yes except Q in MRGPRD	0	DRYLAIV
R127H	73.15	82	3.5	Yes	R in MRGPRE, but Q everywhere else	0.5	DRYLAIV
S130F	91.58	84	3.53	Yes	S in MRGPRE, but A everywhere else	0.5	DRYLAIV
V131I	27.04	72	3.54	Not for X3	no	0.5	DRYLAIV
P142L	90.14	91	4.38	Not for X4	yes	0	-
A189V	23.66	10	5.45	yes	no	0.7	-
T219A	63.52	62	6.31	yes	no	0.3	-
G236S	63.28	87	6.48	Yes	no; G or S in this position	1.4	CWxP
N275T	80.86	95	7.49	Yes	no; N or K in this position	1.3	NPxxY
I277T	62.88	58	7.51	Yes	no	0.2	NPxxY
G283D	93.52	93	7.57	yes	no BW number but G at this position in the remaining human MRGPRs	0.2	-
K287R	15.44	48	No number	-	-	0.6	-
P322A	17	40	No number	-	-	0.8	-
