# Supplementary material for: Structural determinants of ligand response specificity in the mast cell activating GPCR, MRGPRX2
Source: J Biol Chem. 2026 May 8;302(6):113132. doi: 10.1016/j.jbc.2026.113132 (PMC13266011; doi:10.1016/j.jbc.2026.113132)
Supplement: Table S3 [file mmc4.xlsx]

## Sheet: Sheet1
Table S3. pEC50 and EC50 values for WT and mutant MRGPRX2 calcium assay results. * UL, upper limit; NC, potency too low to fit dose response curve; NR, no response; † replicate variability between NC/NR; ‡ one or more additional replicates were NC.
Vancomycin						Ciprofloxacin						Polymyxin B
Mutant	n	pEC50*	SD (pEC50)	EC50 (μM)		Mutant	n	pEC50	SD (pEC50)	EC50 (μM)		Mutant	n	pEC50	SD (pEC50)	EC50 (μM)
WT	25	3.65 (UL)‡	0.332169	225.424		WT	24	4.01404	0.381157	96.8185		WT	21	5.03343	0.193513	9.25916
L31V	5	NC				L31V	3	4.25933	0.159701	55.0385		L31V	3	5.04233	0.372002	9.07124
D75N	3	NR				D75N	3	NR				D75N	3	NR
S96F	3	4.01767	0.141994	96.0137		S96F	3	5.001	0.167144	9.977		S96F	3	5.41467	0.142584	3.84887
N100H	3	3.56 (UL)	0.603218	274.368		N100H	3	4.00 (UL)	0.2525	99.1593		N100H	3	4.81433	0.354342	15.3344
E126D	3	3.75 (UL)‡	0.109455	177.147		E126D	3	3.68 (UL)‡	0.5857	208.289		E126D	3	4.41933	0.252478	38.0773
E126K	5	NR				E126K	4	NR				E126K	3	NR
R127H	5	NR				R127H	4	NR				R127H	3	NR
S130F	5	NR				S130F	4	NC				S130F	3	3.82 (UL)	0.0563116	151.356
V131I	5	NC				V131I	3	3.72 (UL)	0.309369	192.752		V131I	3	4.53833	0.274955	28.9512
P142L	5	NR				P142L	3	NC				P142L	3	NC
A189V	5	NR†				A189V	3	3.50 (UL)	0.103693	313.569		A189V	3	4.01 (UL)	0.14795	96.9765
T219A	3	4.30033	0.0554106	50.0803		T219A	3	4.57333	0.268556	26.7096		T219A	3	5.23767	0.100808	5.7854
G236S	3	2.86 (UL)‡	0.30289	1365.63		G236S	3	NC				G236S	3	4.85367	0.0912433	14.0066
N275T	4	NR				N275T	3	NC				N275T	3	3.26 (UL)	0.242489	549.541
I277T	4	3.32 (UL)	0.171784	480.286		I277T	3	3.90833	0.0860484	123.5		I277T	3	4.92733	0.057492	11.8213
G283D	3	NR				G283D	3	NR				G283D	3	NR
K287R	3	3.81 (UL)	0.458633	154.407		K287R	3	4.04967	0.411466	89.1935		K287R	3	5.017	0.282947	9.61612
P322A	3	3.99 (UL)	0.605318	102.881		P322A	3	4.44733	0.432302	35.6999		P322A	3	5.171	0.328347	6.74528
Polymixin E						PAMP-12						Substance P
Mutant	n	pEC50	SD (pEC50)	EC50 (μM)		Mutant	n	pEC50	SD (pEC50)	EC50 (μM)		Mutant	n	pEC50	SD (pEC50)	EC50 (μM)
WT	22	4.88377	0.48011	13.0685		WT	21	7.18595	0.374385	0.06517		WT	20	6.0389	0.583586	0.914324
L31V	3	4.26633	0.0346458	54.1585		L31V	3	6.97667	0.308108	0.10552		L31V	3	5.54233	0.106908	2.86858
D75N	3	NR				D75N	3	NR				D75N	3	NC†
S96F	3	4.878	0.399666	13.2434		S96F	3	6.95633	0.153266	0.110577		S96F	3	5.59	0.192572	2.5704
N100H	3	4.754	0.28621	17.6198		N100H	3	7.083	0.199226	0.0826038		N100H	3	5.59933	0.271644	2.51575
E126D	3	4.433	0.222259	36.8978		E126D	3	6.769	0.437777	0.170216		E126D	3	5.45733	0.539209	3.48872
E126K	3	NR				E126K	3	NR				E126K	3	NR
R127H	3	NR				R127H	3	NR				R127H	3	NR	0
S130F	3	NR				S130F	3	6.652	0.426465	0.222844		S130F	3	5.23267	0.0882289	5.85239
V131I	3	4.616	0.0555608	24.2103		V131I	3	6.85567	0.201485	0.139423		V131I	3	5.463	0.518556	3.4435
P142L	3	3.94233	0.343024	114.2		P142L	3	6.593	0.102504	0.25527		P142L	2	4.92 (UL)‡	0.0657609	12.1479
A189V	3	3.94 (UL)	0.0550727	115.08		A189V	3	6.82733	0.492041	0.148822		A189V	3	5.05 (UL)	0.285458	8.98807
T219A	3	4.72967	0.334081	18.6352		T219A	3	7.51633	0.203854	0.0304556		T219A	3	6.03133	0.210291	0.930393
G236S	3	4.34667	0.1095	45.0125		G236S	3	6.63533	0.516062	0.231562		G236S	3	5.499	0.362956	3.16957
N275T	3	2.96 (UL)	0.303002	1107.47		N275T	3	6.20433	0.0979098	0.624693		N275T	3	4.74 (UL)	0.222361	18.3795
I277T	3	5.28567	0.29571	5.18004		I277T	3	6.98967	0.294349	0.102408		I277T	3	5.79767	0.403887	1.59343
G283D	3	NR				G283D	3	NR				G283D	3	NR	0
K287R	3	5.21533	0.0681493	6.09069		K287R	3	7.24	0.264059	0.057544		K287R	3	5.581	0.18985	2.62422
P322A	3	5.344	0.104173	4.52898		P322A	3	7.122	0.216793	0.0755092		P322A	3	5.87367	0.139948	1.33762
Atracurium Besylate						Tubocurarine						TAN-67
Mutant	n	pEC50	SD (pEC50)	EC50 (μM)		Mutant	n	pEC50	SD (pEC50)	EC50 (μM)		Mutant	n	pEC50	SD (pEC50)	EC50 (μM)
WT	24	4.04 (UL)	0.252816	91.9214		WT	23	4.53335	0.237602	29.2855		WT	22	6.68218	0.773671	0.207883
L31V	4	3.57 (UL)	0.378901	269.464		L31V	3	4.24067	0.0740968	57.4557		L31V	3	5.825	0.0910988	1.49624
D75N	4	NR				D75N	3	NR				D75N	3	NR
S96F	4	4.4455	0.23292	35.8509		S96F	3	5.20167	0.24581	6.28541		S96F	3	7.71333	0.77406	0.0193494
N100H	3	4.01 (UL)	0.417508	98.8553		N100H	3	4.64833	0.273555	22.4733		N100H	3	7.71467	0.548913	0.01929
E126D	4	NC†				E126D	3	4.07333	0.558547	84.463		E126D	3	4.78 (UL)	0.53626	16.6981
E126K	3	NR				E126K	3	NR				E126K	3	NR
R127H	3	NR				R127H	3	NR				R127H	3	NR†
S130F	3	NC				S130F	3	3.96 (UL)	0.123087	109.312		S130F	3	5.64233	0.251588	2.27859
V131I	2	3.52 (UL)‡	0.126572	300.262		V131I	3	4.33833	0.130216	45.8846		V131I	3	5.85967	0.214106	1.38144
P142L	4	NC				P142L	3	4.25533	0.216262	55.5478		P142L	3	NR†
A189V	4	NC				A189V	3	3.88 (UL)	0.38058	133.045		A189V	4	5.24 (UL)	0.671453	5.80764
T219A	4	4.52125	0.634988	30.1127		T219A	4	5.09225	0.522718	8.0863		T219A	3	6.382	0.397225	0.414954
G236S	3	NC				G236S	3	4.15 (UL)	0.0515978	70.5776		G236S	3	5.51 (UL)	0.658917	3.06902
N275T	3	NR				N275T	3	NC				N275T	2	3.79 (UL)‡	0.411536	163.682
I277T	3	3.41 (UL)‡	0.216859	389.942		I277T	3	4.57	0.0194679	26.9153		I277T	4	6.1785	0.458796	0.662979
G283D	3	NR				G283D	3	NR				G283D	3	NR
K287R	3	4.11567	0.19466	76.6184		K287R	3	5.15467	0.374834	7.00379		K287R	3	6.495	0.348986	0.31989
P322A	4	4.58425	0.248901	26.0465		P322A	4	4.95075	0.581222	11.2008		P322A	3	6.54067	0.195224	0.287961
Compound 48/80
Mutant	n	pEC50 (-Log[ug/ml])	SD (pEC50)	EC50 (μg/ml)	EC50 (μM trimer)
WT	21	0.545586	0.0910034	0.284718	0.6203
L31V	3	0.340967	0.0963378	0.456072	0.993621
D75N	3
S96F	3	0.530033	0.0663887	0.295098	0.642916
N100H	3	0.497733	0.102166	0.317883	0.692555
E126D	3	0.3291	0.0539558	0.468705	1.02114
E126K	3
R127H	3
S130F	3	0.167817	0.138695	0.67949	1.48037
V131I	3	0.315767	0.154801	0.483318	1.05298
P142L	3	0.11584	0.0431503	0.765879	1.66858
A189V	3	0.355933	0.0506115	0.440622	0.959962
T219A	3	0.6383	0.0631611	0.229985	0.501057
G236S	3	0.4567	0.1045	0.349382	0.76118
N275T	3
I277T	3	0.543633	0.114206	0.286	0.623095
G283D	3
K287R	3	0.517467	0.0629513	0.303762	0.661791
P322A	3	0.661433	0.0480806	0.218055	0.475066
